# Supplementary material for: Molecular Detection of Porcine Parvovirus 5 in Domestic Pigs in Russia and Propagation of Field Isolates in Primary Porcine Testicular Cells
Source: Vet Sci. 2025 Jun 1;12(6):535. doi: 10.3390/vetsci12060535 (PMC12197641; doi:10.3390/vetsci12060535)
Supplement: Supplementary file 1 [file vetsci-12-00535-s001.zip › Supplementary Tables PPV5.xlsx]

## Sheet: Supplementary Table 1
Porcine parvovirus	Sample ID	Region	GenBank accession number	Size (bp)	Sample type	Collection date
PPV5	Moscow-019	Moscow	PQ015110	2976	Serum	09-Nov-2021
	Moscow-4060	Moscow	PQ015111	2970	Serum	09-Nov-2021
	Tomsk-74	Tomsk	PQ015112	2964	Serum	06-May-2022
	Tomsk-84	Tomsk	PQ015113	2976	Serum	06-May-2022
	Burytia-302	Burytia	PQ015114	2964	Serum	06-Apr-2022

## Sheet: Supplementary Table 2
Accession	Sample ID	Country	Year
MH921905	171219-29-PPV5	South Korea	2017
MH921908	171220-17-PPV5	South Korea	2017
MZ491191	PPV5-JBNU001	South Korea	2019
MZ491192	PPV5-JBNU002	South Korea	2018
MT846936	17KWB06	South Korea	2017
MW711837	18KWB07	South Korea	2018
JX896318	MI216	USA	2011
JX896319	IN273 clone 1	USA	2011
JX896320	IA469 clone 2	USA	2011
JX896321	IA469 clone 1	USA	2011
JX896322	ND564	USA	2011
MW051673	PPV5 P2 OK/USA	USA	2019
OR355609	PPV5/COL/Antioquia184/2021	Colombia	2021
OR355611	PPV5/COL/Cundinamarca222/2021	Colombia	2021
OR355614	PPV5/COL/Valle511/2021	Colombia	2021
OR046032	CN-JSYZ201610-1	China	2016
MW853951	AH-PPV520178-1	China	2017/2018
MW853953	AH-PPV520178-3	China	2017/2018
MZ577037	SDWF20170530-67	China	2017
OR435383	GD202206-6	China	2021/2022
OR435386	JS202204-2	China	2021/2022
PQ328185	SCNJ2023-1865	China	2023
KF661535	HN01	China	2013
KX273436	K17-4	Poland	2013
KX352455	P13-9	Poland	XXXX
KX352458	K17-1	Poland	XXXX
